# Supplementary material for: Community-based door to door census of suspected people living with epilepsy: empowering community drug distributors to improve the provision of care to rural communities in Cameroon
Source: BMC Public Health. 2020 Jun 5;20:871. doi: 10.1186/s12889-020-08997-8 (PMC7275343; doi:10.1186/s12889-020-08997-8)
Supplement: Supplementary file 1 — Additional file 1. Census form. Form used by the CDDs to perform census of suspected cases of epilepsy in the three selected health districts. [file 12889_2020_8997_MOESM1_ESM.zip]

Archive with 2 entries (2 files):
- Additional file 1_English versionR3.docx
- Additional file 1R3.docx
