# Supplementary material for: Community-based door to door census of suspected people living with epilepsy: empowering community drug distributors to improve the provision of care to rural communities in Cameroon
Source: BMC Public Health. 2020 Jun 5;20:871. doi: 10.1186/s12889-020-08997-8 (PMC7275343; doi:10.1186/s12889-020-08997-8)
Supplement: Supplementary file 2 — Additional file 2. Dataset. Community-based aggregated data of census of suspected cases of epilepsy in each health district. [file 12889_2020_8997_MOESM2_ESM.xlsx]

## Sheet: Feuil1
DISTRICT	AIRESANT	VILLAGE	CENSUS	NB_EPILEP
Monatélé	Eyen-Meyong	Ekekom	120	0
Monatélé	Eyen-Meyong	Eyen-Meyong	268	14
Monatélé	Eyen-Meyong	Mgbaba I	141	5
Monatélé	Eyen-Meyong	Nkol-Feb	292	3
Monatélé	Monatélé	Avoh	558	10
Monatélé	Monatélé	Centre commercial	203	11
Monatélé	Monatélé	Elig Djaga	363	7
Monatélé	Monatélé	Levem	296	24
Monatélé	Monatélé	Mong	375	26
Monatélé	Monatélé	Ndoup	1054	34
Monatélé	Monatélé	Nkol Melong	138	9
Monatélé	Monatélé	Nkol Ndoup	275	10
Monatélé	Monatélé	Nkombibam I	301	10
Monatélé	Monatélé	Nkombibam II	386	11
Monatélé	Monatélé	Nkong Medog	715	14
Monatélé	Monatélé	Nkong Messa	381	8
Monatélé	Monatélé	Nouveau quartier	200	9
Monatélé	Monatélé	Obeng I	315	10
Monatélé	Monatélé	Obeng II	535	4
Monatélé	Monatélé	Okokodo	164	3
Monatélé	Monatélé	Quartier Haoussa	277	0
Monatélé	Monatélé	Quartier Prison	880	7
Monatélé	Monatélé	Santa Isabelle	221	12
Monatélé	Monatélé	Sous Bois	947	1
Monatélé	Mvomekak II	Ebolmongo	626	11
Monatélé	Mvomekak II	Mgbaba II	629	4
Monatélé	Mvomekak II	Monabo I	247	1
Monatélé	Mvomekak II	Monabo II	359	2
Monatélé	Mvomekak II	Monatélé II	533	3
Monatélé	Mvomekak II	Mvomekak I	510	6
Monatélé	Mvomekak II	Mvomekak II	390	4
Monatélé	Mvomekak II	Nkong Messe I	160	0
Monatélé	Mvomekak II	Nkong Messe II	415	5
Monatélé	Ngomo	Ebanga	513	4
Monatélé	Ngomo	Elon	358	4
Monatélé	Ngomo	Ezezang	308	1
Monatélé	Ngomo	Ngomo	318	4
Monatélé	Ngomo	Nkoltomo I	689	2
Monatélé	Ngomo	Nkoltomo III	407	4
Monatélé	Nkog Bong	Kougouda I	646	0
Monatélé	Nkog Bong	Kougouda II	350	2
Monatélé	Nkog Bong	Nkog Bong	896	3
Monatélé	Nkog Bong	Nkog Ekogo	531	4
Monatélé	Nkog Bong	Nkolve Etaka	424	8
Monatélé	Nkog Bong	Poupouma	709	9
Monatélé	Nkolkosse	Bilig-Binbig	617	8
Monatélé	Nkolkosse	Emana	248	6
Monatélé	Nkolkosse	Nkog Edjen I	768	0
Monatélé	Nkolkosse	Nkog Edjen II	499	2
Monatélé	Nkolkosse	Nkolkosse	512	5
Monatélé	Nkolkosse	Nkol-Meyos	61	2
Monatélé	Nkolkosse	Nkol-Ossananga	156	2
Monatélé	Nkolkosse	Nkong	305	6
Monatélé	Nlongbon	Etom	232	5
Monatélé	Nlongbon	Lenouck	311	6
Monatélé	Nlongbon	Mengono	22	5
Monatélé	Nlongbon	Ngama	388	12
Monatélé	Nlongbon	Nkol-Melen	224	6
Monatélé	Nlongbon	Nkolngal	442	10
Monatélé	Nlongbon	Nkol-Ngobo	548	19
Monatélé	Nlongbon	Nlongbon I	258	9
Monatélé	Nlongbon	Nlongbon II	183	11
Monatélé	Nlongbon	Nlongbon III	294	8
Monatélé	Nlongbon	Nlongbon IV	363	13
Monatélé	Nlongbon	Ntol	103	4
Monatélé	Tala	Eboudegue	189	7
Monatélé	Tala	Ekouda	234	4
Monatélé	Tala	Elig-Bikoum	222	4
Monatélé	Tala	Lekoun	310	5
Monatélé	Tala	Lela	104	8
Monatélé	Tala	Nkol-Onana	371	2
Monatélé	Tala	Tala I	420	13
Monatélé	Tala	Tala II	656	6
Monatélé	Monatélé	Enieg	775	8
Monatélé	Monatélé	Mbolmongo	606	6
Monatélé	Monatélé	Nkolebai	249	4
Monatélé	Mvomekak II	Nkol Owono	452	4
Monatélé	Nkolkosse	Ngbaba	273	2
Ndikinimeki	Boutourou	Boneck I	449	10
Ndikinimeki	Boutourou	Boutourou	159	0
Ndikinimeki	Boutourou	Etoundou	719	3
Ndikinimeki	Boutourou	Kiboum I	342	16
Ndikinimeki	Boutourou	Kiboum II	206	9
Ndikinimeki	Boutourou	Nomalé	218	1
Ndikinimeki	Makénéné	Baloua	230	0
Ndikinimeki	Makénéné	Barrière	128	0
Ndikinimeki	Makénéné	Makénéné Centre	353	4
Ndikinimeki	Makénéné	Makénéné Est	1078	4
Ndikinimeki	Makénéné	Mock Centre	243	6
Ndikinimeki	Makénéné	Mock Sud	459	7
Ndikinimeki	Makénéné	Quartier Hopital	604	7
Ndikinimeki	Makénéné	Quartier Ngokop	238	6
Ndikinimeki	Makénéné	Town Water	388	4
Ndikinimeki	Ndikiniméki	Babetta	14	0
Ndikinimeki	Ndikiniméki	Bakongo Bas	78	0
Ndikinimeki	Ndikiniméki	Bakongo Haut	73	0
Ndikinimeki	Ndikiniméki	Bamoko	50	15
Ndikinimeki	Ndikiniméki	Bayomen	17	10
Ndikinimeki	Ndikiniméki	Bognombang	497	1
Ndikinimeki	Ndikiniméki	Bonabéri	305	0
Ndikinimeki	Ndikiniméki	Haoussa	254	0
Ndikinimeki	Ndikiniméki	Kon Yambetta	54	12
Ndikinimeki	Ndikiniméki	Mafe	263	3
Ndikinimeki	Ndikiniméki	Ndekalend	457	2
Ndikinimeki	Ndikiniméki	Ndikiniméki	435	2
Ndikinimeki	Ndikiniméki	Ndikiniméki village	292	2
Ndikinimeki	Ndikiniméki	Ndikitolé	363	4
Ndikinimeki	Ndikiniméki	Ndokohok New Bell	155	2
Ndikinimeki	Ndikiniméki	Ndokohok Village	68	0
Ndikinimeki	Ndikiniméki	Nebolen	12	2
Ndikinimeki	Ndikiniméki	Nefanté	454	8
Ndikinimeki	Ndikiniméki	Netof-Ndoksomb	263	1
Ndikinimeki	Ndikiniméki	Soamé	118	0
Ndikinimeki	Ndokowanen	Ndokobassaben	354	0
Ndikinimeki	Ndokowanen	Ndokononoho	397	0
Ndikinimeki	Ndokowanen	Ndokowane	200	0
Ndikinimeki	Nitoukou	Bonaboukegni	55	0
Ndikinimeki	Nitoukou	Ekondj	39	0
Ndikinimeki	Nitoukou	Etong	58	0
Ndikinimeki	Nitoukou	Etong Ilobi	59	0
Ndikinimeki	Nitoukou	Nikoung	151	0
Ndikinimeki	Nitoukou	Ndekeyap	139	0
Ndikinimeki	Nitoukou	Ndema	177	1
Ndikinimeki	Nitoukou	Nebalogmak	35	0
Ndikinimeki	Nitoukou	Nebassel	53	0
Ndikinimeki	Nitoukou	Neboya	283	0
Ndikinimeki	Nitoukou	Nekom II	81	0
Ndikinimeki	Nitoukou	Nigouloubel	48	0
Ndikinimeki	Nitoukou	Nitoukou	191	0
Ndikinimeki	Nyokon	Kinding Ndé	200	4
Ndikinimeki	Nyokon	Kinding Ndjabi	339	0
Ndikinimeki	Nyokon	Nyingo	76	0
Ndikinimeki	Nyokon	Nyokon I	464	4
Ndikinimeki	Nyokon	Nyokon II	380	9
Ndikinimeki	Nyokon	Quartier Aban	358	0
Ndikinimeki	Ndikiniméki	Ndikitole	459	0
Ndikinimeki	Ndikiniméki	Ndokbagna	450	0
Ndikinimeki	Ndikiniméki	Nomena	110	8
Pouma	Makob Log-Bako	Bihiang II	355	1
Pouma	Makob Log-Bako	Makob I	99	1
Pouma	Makob Log-Bako	Makob II	48	2
Pouma	Makob Log-Bako	Mandjab	149	0
Pouma	Makob Log-Bako	Ngomatip I	119	1
Pouma	Makob Log-Bako	Ngomatip II	147	1
Pouma	Makob Log-Bako	Ngompem-Centre	122	1
Pouma	Makob Log-Bako	Sindongui I	120	1
Pouma	Makob Log-Bako	Sindongui II	75	0
Pouma	Makob Log-Bako	Ngompem-Nkanla	114	7
Pouma	Makob Log-Bako	Ngompem-Paroise	180	5
Pouma	Nkonga	Hegba Pouma I	129	3
Pouma	Nkonga	Hegba Pouma II	283	6
Pouma	Nkonga	Logbassom	123	11
Pouma	Nkonga	Logsangho-Somabo	156	4
Pouma	Nkonga	Logsangho-Souna	118	3
Pouma	Nkonga	Nkonga A	152	1
Pouma	Nkonga	Nkonga B	72	0
Pouma	Nkonga	Nkonga Bamoo	84	0
Pouma	Nkonga	Nkonga C	67	1
Pouma	Pouma Centre	Administratif	147	7
Pouma	Pouma Centre	Ngwei II	258	0
Pouma	Pouma Centre	Pongo Pouma	53	0
Pouma	Pouma Centre	Snec	58	1
Pouma	Pouma Centre	Sokellé I	158	0
Pouma	Pouma Centre	Sokellè II	141	1
Pouma	Pouma Centre	Song Woga	325	2
Pouma	Pouma Centre	Solidarité I	264	0
Pouma	Pouma Centre	Solidarité II	113	0
Pouma	Pouma Centre	Ndogmen	139	0
Pouma	Saint-André	Makak Logbako	54	0
Pouma	Saint-André	Makak Ndokoma	91	1
Pouma	Saint-André	Ndokoma Makak	127	0
Pouma	Saint-André	Nguibongo	31	0
Pouma	Saint-André	Nkondjock I	246	1
Pouma	Saint-André	Nkondjock II	230	3
Pouma	Saint-André	Sibongo	256	0
Pouma	Saint-André	Song Ndjiki	97	1
Pouma	Saint-André	Song Pagland	33	0
Pouma	Saint-André	Bion	51	0
Pouma	Saint-André	Log Bissou	56	1
Pouma	Saint-André	Ndjel-Bass	130	0
Pouma	Saint-André	Tjedikoy	153	0
Pouma	Song-Simouth	Biboumba	89	0
Pouma	Song-Simouth	Dikonop	64	0
Pouma	Song-Simouth	Logmbon	106	0
Pouma	Song-Simouth	Sakbayeme I	283	5
Pouma	Song-Simouth	Sakbayeme II	90	5
Pouma	Song-Simouth	Sakbayeme III	136	9
Pouma	Song-Simouth	Somakondo	47	1
Pouma	Song-Simouth	Song Simouth I	65	2
Pouma	Song-Simouth	Song Simouth II	192	3
